# Supplementary material for: Greenhouse gas emissions limited by low nitrogen and carbon availability in natural, restored, and agricultural Oregon seasonal wetlands
Source: PeerJ. 2018 Aug 28;6:e5465. doi: 10.7717/peerj.5465 (PMC6118202; doi:10.7717/peerj.5465)
Supplement: Supplemental Information 1 — Initial nitrate and ammonium availability, total soil nitrogen and carbon, bulk density, pH, % clay, % sand, and % silt of agricultural, restored, and natural wetlands used in the laboratory incubations. Soil cores from a site were homogenized prior to incubations. Data is presented in Table 1. [file peerj-06-5465-s008.csv]

Site	Sample	Nitrate (micrograms N/ g soil)	Ammonium (micrograms N/g soil)	mg Total N/cm3	mg Total C/cm3	Bulk Density	pH	% Clay	% Sand	% Silt
Agricultural Field	51	2.459316881	8.45390178	2.065083656	26.22646761	1.049176424	5.09	40.83333333	23.03333333	36.13333333
Agricultural Field	52	2.094002669	3.628111577	2.413031205	30.47184927	1.125321833	4.95	37.5	28.26666667	34.23333333
Agricultural Field	53	2.268842918	4.064092412	1.757493876	22.05449207	1.124912031	4.96	35	29.7	35.3
Agricultural Field	54	3.093227478	8.248606609	2.231382262	28.54790376	1.121836519	4.99	44.16666667	18.9	36.93333333
Agricultural Field	55	2.377173706	12.63262467	2.292327891	29.07541055	1.059094807	5.03	44.16666667	16.9	38.93333333
Restored	16	0.290283844	1.648812233	2.062821465	26.19323508	1.010444019	5.04	41.66666667	20.86666667	37.46666667
Restored	20	0.307289708	1.809594945	2.204605161	28.32405924	1.066056654	5.01	44.16666667	20.9	34.93333333
Restored	31	0.222577751	1.090630978	1.852062722	23.65104668	1.246760499	5	30.83333333	30.36666667	38.8
Restored	35	0.089777171	1.817987712	2.077994678	26.4393602	1.071960113	4.96	35.83333333	25.73333333	38.43333333
Restored	45	0.091567599	1.098811186	2.295594079	28.90851184	1.210118123	4.94	34.16666667	28.7	37.13333333
Reference	1	0.742644616	4.869626842	1.764035667	21.30591048	1.290915234	5.62	26.66666667	36.7	36.63333333
Reference	2	0.230257006	4.573741441	2.463943668	28.7453801	1.258719626	5.58	30	32.23333333	37.76666667
Reference	3	0.161790434	5.713224711	1.508020505	18.31124129	1.221563795	5.79	25	36.83333333	38.16666667
Reference	4	0	4.933282094	1.717416761	19.4039258	1.341207935	5.49	26.66666667	34.66666667	38.66666667
Reference	5	0.061439405	6.315970877	2.292734398	27.13654038	1.404001468	5.49	25	27.73333333	47.26666667
