# Supplementary material for: Greenhouse gas emissions limited by low nitrogen and carbon availability in natural, restored, and agricultural Oregon seasonal wetlands
Source: PeerJ. 2018 Aug 28;6:e5465. doi: 10.7717/peerj.5465 (PMC6118202; doi:10.7717/peerj.5465)
Supplement: Supplemental Information 3 — Aboveground net primary productivity (NPP) in restoration treatments, agricultural field, and reference wetland. Aboveground NPP is portioned into graminoids, forbs, and woody biomass. Data is shown in Fig. S3. [file peerj-06-5465-s010.csv]

Site	Plot	Treatment	grass g/m2/yr	forb g/m2/yr	woody (g/m2/yr)	total g/m2/yr
Restoration	1	Till/Thermal	121.44	62.56	0.00	184.00
Restoration	2	Till/Fall Herb	79.67	67.67	0.00	147.33
Restoration	3	Till	99.89	6.46	0.00	106.34
Restoration	4	Thermal	67.00	15.80	0.00	82.80
Restoration	5	Control: Sum Herb	74.00	23.27	0.00	97.27
Restoration	6	Fall Herbicide	224.78	22.17	0.00	246.94
Restoration	7	Control: Sum Herb	109.89	27.56	0.00	137.44
Restoration	8	Fall Herbicide	134.56	33.83	0.00	168.39
Restoration	9	Till/Thermal	160.11	32.67	0.00	192.78
Restoration	10	Till	127.11	27.67	0.00	154.78
Restoration	11	Till/Thermal	179.11	34.11	0.00	213.22
Restoration	12	Till/Solarization	219.00	0.00	0.00	219.00
Restoration	13	Till/Thermal	208.00	0.50	0.00	208.50
Restoration	14	Till/Solarization	173.11	0.08	0.00	173.19
Restoration	15	Till/Thermal	134.67	7.34	0.00	142.01
Restoration	16	Till/Solarization	293.56	0.59	0.00	294.14
Restoration	17	Thermal	172.67	9.38	0.00	182.04
Restoration	18	Till	211.89	48.00	0.00	259.89
Restoration	19	Control: Sum Herb	51.33	43.22	0.00	94.56
Restoration	20	Till/Solarization	185.56	16.33	0.00	201.89
Restoration	21	Thermal	101.67	80.00	0.00	181.67
Restoration	22	Till/Thermal	118.00	58.22	0.00	176.22
Restoration	23	Fall Herbicide	95.89	106.56	0.00	202.44
Restoration	24	Thermal	49.89	134.33	0.00	184.22
Restoration	25	Till	70.00	110.56	0.00	180.56
Restoration	26	Control: Sum Herb	45.56	198.56	0.00	244.11
Restoration	27	Till	40.67	123.33	0.00	164.00
Restoration	28	Till/Solarization	227.11	0.22	0.00	227.33
Restoration	29	Till/Fall Herb	170.33	41.89	0.00	212.22
Restoration	30	Till/Thermal	50.33	76.89	0.00	127.22
Restoration	31	Till/Solarization	162.22	24.89	0.00	187.11
Restoration	32	Till	33.78	94.89	0.00	128.67
Restoration	33	Till/Fall Herb	198.44	49.00	0.00	247.44
Restoration	34	Till/Solarization	141.89	15.40	0.00	157.29
Restoration	35	Till/Solarization	159.33	9.08	0.00	168.41
Restoration	36	Till/Fall Herb	117.78	71.44	0.00	189.22
Restoration	37	Fall Herbicide	110.11	52.00	0.00	162.11
Restoration	38	Till/Thermal	42.22	132.78	0.00	175.00
Restoration	39	Fall Herbicide	188.56	27.54	0.00	216.09
Restoration	40	Till/Solarization	156.33	11.52	0.00	167.86
Restoration	41	Till	50.56	86.78	0.00	137.33
Restoration	42	Till/Fall Herb	219.00	25.34	0.00	244.34
Restoration	43	Till	42.33	122.89	0.00	165.22
Restoration	44	Control: Sum Herb	82.11	68.89	0.00	151.00
Restoration	45	Till/Solarization	184.11	6.97	0.00	191.08
Restoration	46	Till/Thermal	110.67	57.11	0.00	167.78
Restoration	47	Till	93.00	166.56	0.00	259.56
Restoration	48	Till/Thermal	82.44	119.00	0.00	201.44
Restoration	49	Thermal	98.00	103.78	0.00	201.78
Restoration	50	Till	95.44	63.22	0.00	158.67
Agricultural Field	51	Agricultural Field	648.00	0.97	0.00	648.97
Agricultural Field	52	Agricultural Field	1180.33	0.00	0.00	1180.33
Agricultural Field	53	Agricultural Field	595.00	18.77	0.00	613.77
Agricultural Field	54	Agricultural Field	581.67	1.27	0.00	582.93
Agricultural Field	55	Agricultural Field	706.00	0.30	0.00	706.30
Reference	60	Reference	139.00	38.45	5.21	182.66
Reference	61	Reference	112.40	113.04	26.90	252.34
Reference	62	Reference	120.95	78.83	41.21	240.99
