# Supplementary material for: Greenhouse gas emissions limited by low nitrogen and carbon availability in natural, restored, and agricultural Oregon seasonal wetlands
Source: PeerJ. 2018 Aug 28;6:e5465. doi: 10.7717/peerj.5465 (PMC6118202; doi:10.7717/peerj.5465)
Supplement: Supplemental Information 4 — Bulk Density, C/N ratio, Total N, Total C, % moisture, pH, available ammonium , nitrate, and phosphate, belowground biomass, microbial C, N and P, net N mineralization, net nitrification, and in situ soil respiration from chambers and soil cores collected in the fall 2005, winter 2006, spring 2006, and summer 2006 for the restoration treatments and agricultural field. Data is presented in Fig. 1, Tables S2–S4, and and Figs. S1–S2. [file peerj-06-5465-s011.csv]

Season Order	Season	Treatment	Plot	Bulk Density	C/N Ratio	Total Nitrogen (g N/m2)	Total Carbon (g C/m2)	Moisture (%)	pH	Nitrate (_g N/g dry soil)	Ammonium (_g N/g dry soil)	Phosphate (_g P/g dry soil)	Below-ground Biomass (g)	Microbial P (_g P/g dry soil)	Microbial N (_g N/g dry soil)	Microbial C (micrograms C/ g dry soil)	Net Mineralization (_g N/g dry soil/day)	Net Nitrification (_g N/g dry soil/day)	Soil Respiration (mmol CO2/(m2*day))	Soil Temperature C
1	FALL	Till/Thermal	1	1.088913656				18.72791519	5	2.732893707	3.696532824	7.345695652	3.87	9.221019555	14.52548008	86.02877997	-0.058819213	0.044364353	184.3419164	11.95
1	FALL	Till/Fall Herb.	2	1.105385126				18.84183232	5.2	0.86683086	1.674170081	11.41155728	2.9	0	23.03191217	177.1933076	0.113965091	0.037985843	246.6299531	12.55
1	FALL	Till	3	0.993100364				21.43452877	4.96	1.782516487	2.699870072	15.06859119	2.98	6.512207491	22.76667791	254.0897714	-0.016045307	0.027470109	508.7917237	11.35
1	FALL	Thermal	4	1.045137217				21.07728337	4.59	3.995015173	2.865600684	15.61621646	2.44	0	50.81076028	246.7704704	-0.160835897	-0.1638937	315.7595605	12
1	FALL	Control: Sum Herb	5	1.06518236				20.68062827	4.86	2.552970297	1.756011315	19.36066363	4.13	0	18.0702059	145.4231676	0.216158977	0.203048086	99.07701929	11.9
1	FALL	Fall Herbicide	6	1.096143194				18.88888889	4.88	1.386986301	2.051754884	12.51844046	3.32	0.518719909	18.64491739	213.910956	0.067950374	-0.009178244	102.9392807	14.15
1	FALL	Control: Sum Herb	7	1.170954001				18.2952183	4.58	9.987175573	3.141866779	12.66461199	4.26	1.099455916	21.36875797	234.970025	-0.528598014	-0.393557558	206.0836219	13.15
1	FALL	Fall Herbicide	8	1.252044466				18.14946619	4.82	7.19023521	4.366720423	14.73803204	5.95	1.885631541	15.67808866	171.3262709	-0.336759541	-0.142240321	316.7448902	14.3
1	FALL	Till/Thermal	9	1.10051705				16.90544413	4.69	6.146537475	1.971643645	12.68249337	3.01	0	11.54582123	123.4560562	0.218715409	0.216213274	156.1665394	14.65
1	FALL	Till	10	1.215967274				19.83870968	4.76	5.741149897	1.705632022	9.663057711	2.83	4.349389062	16.54374847	168.005738	-0.02534665	-0.001251096	189.6434938	14.1
1	FALL	Till/Thermal	11	1.08110733				16.91176471	4.91	2.790478759	2.311380388	12.39054113	2.22	0	13.85456878	102.0026291	-0.190649101	-0.080829633	147.1890488	12.15
1	FALL	Till/Solarization	12	1.233345591				18.56435644	5.11	2.292421039	3.180598485	11.74967205	3.65	0	10.97737472	100.025326	-0.190191076	-0.120671517	492.1045767	11.85
1	FALL	Till/Thermal	13	1.142347545				18.75843455	5.09	2.862872821	1.423876626	12.25545284	2.66	5.295202281	15.75339639	194.1603327	0.250163278	0.178956039	191.890952	11.75
1	FALL	Till/Solarization	14	1.095379451				18.92189219	4.98	0.295167519	1.767613565	7.213933602	3.31	2.406419179	13.56983454	111.7322908	0.001173792	0.016390089	31.33125137	11.7
1	FALL	Till/Thermal	15	1.18592867				18.27956989	4.81	2.967865085	1.558867277	5.050620181	1.97	5.446605993	17.11768617	207.7654969	0.09982311	0.106388088	157.1195616	12
1	FALL	Till/Solarization	16	1.125529596				19.47926712	4.95	0.399544075	1.917185454	7.498658379	3.09	1.602258537	16.51219223	179.2062869	-0.023861083	-0.024005053	195.8487147	14
1	FALL	Thermal	17	1.137670851				19.87654321	4.86	3.783428392	1.42610804	9.473526911	2.85	4.694949066	15.60103136	141.4142425	0.226288667	0.091307643	171.9341424	14.5
1	FALL	Till	18	1.121288714				21.77954847	4.92	1.833418881	1.081058788	7.950833779	2.14	0.58583307	13.72682635	142.0056986	-0.045736643	-0.058668861	173.3086873	14.15
1	FALL	Control: Sum Herb	19	1.16100741				19.40667491	4.74	2.970098063	1.89885058	7.608048111	4.6	2.450776939	18.65551523	220.2381198	0.067543075	0.090130208	189.8140693	15.75
1	FALL	Till/Solarization	20	1.113999669				20.4379562	4.9	1.41141525	2.65440393	8.76225426	3.5	3.399102732	13.60707595	127.0553297	0.587087148	0.645451021	118.2840463	14.1
1	FALL	Thermal	21	1.175659741				17.76581427	5.04	2.576925344	2.337576973	2.84966186	4.19	3.101457745	18.62327685	173.2788088	-0.163740013	-0.088601573	203.3447292	17.15
1	FALL	Till/Thermal	22	1.294731156				19.09465021	5.16	2.379488742	1.057162304	5.569441461	3.09	6.842723234	15.20449808	125.2917274	0.09971182	0.09453183	152.5342018	15.7
1	FALL	Fall Herbicide	23	1.242794705				17.9766537	4.8	4.752838888	1.611162924	13.41081594	3.48	0	20.03719106	160.8522607	-0.213407683	-0.182285953	175.9842839	17.9
1	FALL	Thermal	24	1.296989969				17.53031974	4.92	3.51644385	2.151953659	17.70115523	5.48	0	19.32122096	188.4270374	-0.245392417	-0.201818579	214.2568953	17
1	FALL	Till	25	1.307591113				20.3985932	4.81	3.421376326	1.346752453	11.52081612	3.24	0	15.18038095	143.7540106	0.085117688	0.071370656	178.2946602	16.15
1	FALL	Control: Sum Herb	26	1.164717798				19.13746631	4.99	2.043890339	1.855	9.815756458	3.85	0	20.87380936	149.7581957	0.081780724	0.106015849	169.9447921	17
1	FALL	Till	27	1.152067975				20.96188748	5.04	5.221459462	2.140437454	12.38576349	2.72	0.507025907	19.56989679	267.4717688	-0.00112568	0.058920411	182.9451327	17.05
1	FALL	Till/Solarization	28	1.258412631				20.0477327	4.97	0.266494233	2.147943521	9.785574331	3.74	0	15.89808781	130.8507716	2.221559783	0.067166911	128.9482669	16.15
1	FALL	Till/Fall Herb.	29	1.303733049				22.51461988	5	0.603651856	1.092728551	11.57768663	4.03	0	24.80833729	212.6128346	0.165214868	0.142105398	243.14184	17.65
1	FALL	Till/Thermal	30	1.157194519				20.02457002	4.82	3.354601712	2.565202881	11.44717769	2.81	0	24.04720558	198.3281304	-0.223528738	-0.12156959	224.2347484	16.9
1	FALL	Till/Solarization	31	1.25266256				19.11589008	4.98	0.886308964	3.681248286	12.12426493	3.65	0	14.79645904	134.3873482	-0.067725799	-0.033871383	174.9828159	12.7
1	FALL	Till	32	1.296886375				20.51597052	5.3	1.143143087	0.992959455	6.704198514	3.36	8.881397463	15.41451729	102.010413	0.758654917	0.751070602	184.7031489	11.85
1	FALL	Till/Fall Herb.	33	1.21201143				19.09000989	5.01	2.732615467	1.361765243	11.0765374	3.17	4.414789932	17.8340156	188.7686708	-0.230644597	-0.205964619	130.2156494	12.3
1	FALL	Till/Solarization	34	1.172736222				21.80094787	5.02	0.560130228	1.607887701	11.50909091	3.64	3.528633933	11.2934378	169.0531184	-0.028432239	-0.053365953	127.3906846	12.2
1	FALL	Till/Solarization	35	1.183173751				19.28104575	5.01	0.440000408	2.078690922	10.23411371	4.1	5.175157088	14.17083778	127.9767138	-0.045435847	-0.03551728	163.2271406	12.75
1	FALL	Till/Fall Herb.	36	1.129520311				19.30555556	5.01	2.942316204	1.388744346	10.72564544	3.21	3.805360216	15.15213306	163.553504	-0.104610492	-0.092567829	235.9460892	17.6
1	FALL	Fall Herbicide	37	1.031773688				18.06722689	4.97	3.764102564	1.909230769	8.40739518	5.46	4.669527897	16.65827858	134.6055651	-0.238445357	-0.227709159	262.719894	18
1	FALL	Till/Thermal	38	1.035431251				22.89473684	4.99	3.470989761	1.374816481	7.195287297	5.15	3.98512932	21.63185022	233.185431	-0.139437988	-0.126538063	202.9989209	17.5
1	FALL	Fall Herbicide	39	1.017676257				21.53652393	4.97	6.02351211	4.084628952	9.388236416	4.86	1.157330794	15.98153816	181.5845099	-0.45071023	-0.239958961	167.3134814	17.2
1	FALL	Till/Solarization	40	1.058434909				21.75925926	4.8	1.634300126	8.598346047	7.631770596	5.15	0.777157871	12.73103226	104.0266584	-0.291085395	-0.038058232	142.81354	16.2
1	FALL	Till	41	1.31329398				18.64951768	4.96	4.464660035	0.93101988	7.578632679	3.83	3.540202604	11.61756623	168.1009584	-0.097715767	-0.130149689	173.0049872	14.7
1	FALL	Till/Fall Herb.	42	1.209100779				17.64176418	4.88	5.701496793	1.63036753	9.776662543	2.32	3.031269768	9.851863928	165.0471753	0.173036166	0.188559362	238.7506922	15.75
1	FALL	Till	43	1.229160148				19.8989899	4.85	5.554784136	1.192658383	10.33178241	5.28	3.42846785	13.78595577	186.7189746	-0.183828765	-0.218265745	172.1406445	14.7
1	FALL	Control: Sum Herb	44	1.225257171				18.89596603	4.85	5.118438999	2.090484701	15.83957545	5.61	0	19.56999965	188.9378527	-0.205512846	-0.143315661	205.9204395	15.65
1	FALL	Till/Solarization	45	1.248935214				19.21708185	5.14	1.644619257	2.410152355	12.78947029	3.76	0	12.3225871	105.5413202	0.201529594	0.067369412	157.2386083	15.65
1	FALL	Till/Thermal	46	1.2366738				20.88428975	5.18	2.963080642	1.052059333	6.994646858	3.44	4.018040672	17.58223803	60.4449078	0.178683438	0.16277956	173.2390775	14.9
1	FALL	Till	47	1.179878868				22.08281054	5.03	2.81244059	1.925120773	8.964451276	3.48	2.45426508	17.40822544		0.143950758	0.195553212	182.0215168	14.3
1	FALL	Till/Thermal	48	1.094167452				21.30503145	4.97	9.725178048	4.734847761	7.496080842	2.93	1.156980382	22.55896669	77.07566959	-0.599377625	-0.338831506	158.9516341	15.05
1	FALL	Thermal	49	1.234738166				23.04635762	4.92	6.526868299	1.511071044	6.918872401	2.82	4.402052947	12.33234459	113.656904	0.046702491	0.033620471	97.90915927	15.05
1	FALL	Till	50	1.173402481				23.76847291	4.87	8.445111994	2.186963175	6.521021642	2.89	6.176556879	16.9358139	219.9782158	0.241006771	0.269833141	125.4113882	14.45
1	FALL	Agricultural Field	51	1.049176424				21.99570815	4.68	38.06830951	22.45793919	12.99487969	4.31	7.175859871	20.06849732	200.5603698	0.349558477		272.0907891	12.9
1	FALL	Agricultural Field	52	1.125321833				21.14695341	4.77	22.35305176	14.8233705	10.16331626	4.91	2.196528298	16.87482659	192.4074535	0.741741523	0.594390104	317.7387264	12.5
1	FALL	Agricultural Field	53	1.124912031				19.91570074	5.07	8.058735073	3.144008459	7.140912829	4.63	4.484065718	13.08138965	138.6563402	0.084889748	0.062741856	247.5495473	13.05
1	FALL	Agricultural Field	54	1.121836519				24.24242424	4.92	9.71490085	2.607942857	14.05038462	4.89	5.174419854	22.22632728	205.6301277	1.315793887	1.184464244	387.1247756	12.7
1	FALL	Agricultural Field	55	1.059094807				23.70990237	4.7	29.55430554	5.709160448	6.205052099	2.75	5.167402004	15.14614303	180.2900469	1.587378009	1.764227064	361.4846731	13.6
2	WINTER	Till/Thermal	1					39.60843373	4.27	0	6.287469731	15.4440821	1.95	4.666221848	19.05167754	189.4866161	-0.041298661	0	4.833063622	7.8
2	WINTER	Till/Fall Herb.	2					35.54376658	4.89	0.244964263	7.777615335	10.14274968	2.8	6.651413147	18.63045037	239.3397655	-0.234623731	-0.020413689	22.01639525	8
2	WINTER	Till	3					56.06060606	4.88	0.442686387	9.126150142	11.37931034	2.05	10.90881963	31.42369409	358.1522212	-0.301828227	-0.036890532	9.16606383	7.9
2	WINTER	Thermal	4					36.7816092	5.71	0.50019656	7.99031941	12.91252439	5.04	8.847120847	12.70809741	83.6551895	-0.136564538	-0.041683047	16.7010196	7.9
2	WINTER	Control: Sum Herb	5					40.60606061	5.5	0	4.167974882	13.18607732	3.42	0	19.12807539	186.9254085	0.130890281	0	27.40040445	7.9
2	WINTER	Fall Herbicide	6					40.68627451	5.4	0.14339269	4.327852092	12.69060856	2.08	4.736702701	19.54764063	232.6964067	0.108807748	-0.011949391	15.86821665	7.9
2	WINTER	Control: Sum Herb	7					37.07165109	5.31	0	7.413001354	11.12376238	2.94	2.871409666	10.62063366	148.7282467	-0.137870447	0	13.29642031	7.9
2	WINTER	Fall Herbicide	8					35.77586207	5.27	0.197720251	4.139767764	15.0487788	2.12	1.135073142	16.35836252	143.6995399	0.107066111	-0.016476688	9.367442482	7.9
2	WINTER	Till/Thermal	9					36.76470588	5.14	0.213362865	31.26393503	5.545426357	3.15	9.135906139	21.75185438	201.1942674	-2.003005612	-0.017780239	12.58253683	7.9
2	WINTER	Till	10					33.23943662	5.22	0	8.69427628	13.97531646	3.25	1.847135243	13.83107242	111.4658137	-0.270886278	0	32.63223724	8.05
2	WINTER	Till/Thermal	11					40.93457944	4.86	0	4.485932736	12.9381544	5.45	3.513219482	15.88668884	125.7603452	0.096399051	0	28.58944402	8
2	WINTER	Till/Solarization	12					37.05722071	5.56	0.127874564	4.835983529	11.7011039	2.64	2.194106713		256.3494086	0.123952131	-0.010656214	15.95537389	7.95
2	WINTER	Till/Thermal	13					38.43648208	5.15	0.226067747	4.860456554	14.48910053	2.05	3.286045453	14.49946188	198.9335319	0.252401003	-0.018838979	13.36103624	8.1
2	WINTER	Till/Solarization	14					34.84162896	5.14	0.362828351	5.292289402	7.33844189	3.96	6.039220147	9.318306923	63.77661091	-0.070439979	-0.030235696	30.69183525	8.15
2	WINTER	Till/Thermal	15					39.75409836	5.5	0.182021634	5.122608835	10.40946591	2.2	4.529309596	14.90837759	123.8564891	-0.051707393	-0.015168469	16.05359718	8.05
2	WINTER	Till/Solarization	16					35.08196721	5.36	0	4.421375921	9.917669849	2.79	0.189912827	6.948194513	50.98414134	-0.079224021	0	26.16355465	8.25
2	WINTER	Thermal	17					37.71043771	5.18	0.216602317	5.822779923	6.961253691	2.9	2.713989553	15.39190909	109.9567505	-0.128890404	-0.018050193	18.04127982	8
2	WINTER	Till	18					30.78947368	5.29	0	8.657160963	8.945878165	3.62	1.794536527	11.75560128	138.464783	-0.445253383	0	22.23930222	8.1
2	WINTER	Control: Sum Herb	19					35.19313305	5.4	0.117789798	4.452454375	8.368059093	3.4	4.92524402	0	153.076628	-0.041130867	-0.009815817	33.94616019	8.05
2	WINTER	Till/Solarization	20					35.6466877	5.45	0.097304387	7.872809465	14.71438528	4.78	0	6.658710577	60.29349419	-0.104365164	-0.008108699	15.07569219	8
2	WINTER	Thermal	21					32.6848249	4.63	0.571636483	2.964041025	13.50737185	1.68	3.063477316	10.35956596	88.74005874	0.043061359	-0.047636374	11.5611786	8.1
2	WINTER	Till/Thermal	22					32.26238286	5.57	0	5.224089926	11.63946689	2.08	2.84114808	9.211108847	51.70493692	-0.026148536	0	13.45023665	8.15
2	WINTER	Fall Herbicide	23					33.83915023	5.17	0.235117227	2.922171254	10.61124793	1.63	0	11.56337437	104.042247	0.099838915	-0.019593102	8.659217788	8.15
2	WINTER	Thermal	24					32.64840183	4.97	0.4627779	4.593070658	11.02748066	1.92	1.414403299	11.88104344	124.1062273	-0.168961573	-0.038564825	11.48173786	8.25
2	WINTER	Till	25					35.1010101	4.76	0.20717392	5.503057254	11.83463035	2.12	0	12.24886655	105.911364	-0.066449466	-0.017264493	18.90359563	8.15
2	WINTER	Control: Sum Herb	26					36.09195402	5.3	0	5.873824018	4.997751799	2.47	7.971913706	7.459583693	72.58810538	-0.06379213	0	13.78175748	8.1
2	WINTER	Till	27					33.25	5.3	0.11765398	3.011941879	8.782308334	1.54	5.200213514	15.82490046	143.9181473	0.05659248	-0.009804498	30.60823027	8.2
2	WINTER	Till/Solarization	28					35.40983607	4.81	0.116994208	3.252438978	12.00942311	2.17	0	12.35132699	85.53026905	0.06372617	-0.009749517	22.67503394	8.2
2	WINTER	Till/Fall Herb.	29					38.74538745	5.5	0	4.663196868	10.41600204	2.75	1.255370019	16.16146281	173.2384627	-0.036536136	0	10.0664275	8.2
2	WINTER	Till/Thermal	30					37.06070288	5.03	0.284014097	10.13806844	8.877883898	2.96	2.814930188	16.22197373	133.9122453	-0.415442265	-0.023667841	16.83227298	8.2
2	WINTER	Till/Solarization	31					32.82374101	4.51	0	4.726561067	10.13407476	4.57	3.060521808	15.47972388	82.30118334	0.149841825	0	25.20662978	8.4
2	WINTER	Till	32					37.31343284	4.3	0.154793993	8.474971121	12.21428571	1.5	0	8.465537597	52.43828189	-0.004353102	-0.012899499	6.890978607	8.3
2	WINTER	Till/Fall Herb.	33					37.33333333	5.57	0	3.99150077	13.07199067	2.7	2.932389802	17.48269914	155.4817422	0.078912343	0	17.02207183	8.4
2	WINTER	Till/Solarization	34					34.17721519	5.31	0	8.355769231	14.79566124	3.6	0.896393421	6.362302747	27.40779514	-0.132208018	0	17.895808	8.3
2	WINTER	Till/Solarization	35					35.55555556	5.17	0	7.541596335	12.04469367	3.88	2.751205675	5.239934611	53.5423055	-0.280581793	0	15.61063726	8.35
2	WINTER	Till/Fall Herb.	36					34.56221198	5.3	0.209507042	9.76056338	7.793661972	2.84	1.689612676	15.36195112	108.5251198	-0.531344364	-0.01745892	9.403627304	8.45
2	WINTER	Fall Herbicide	37					39.41605839	4.99	0	5.516261939	8.389961593	2	3.852006278	23.19858217	183.0266901	-0.162509737	0.010498163	14.67392391	8.45
2	WINTER	Till/Thermal	38					33.75	5.08	0.57164207	7.039043527	4.979253112	3.17	4.682738614	4.334424273	58.84226703	-0.325197613	-0.033354116	11.48152704	8.4
2	WINTER	Fall Herbicide	39					41.21212121	5.16	0.381671759	7.859611046	8.969869274	1.26	0.784479953	17.37806939	150.9327029	-0.102989783	-0.03180598	2.552330838	8.3
2	WINTER	Till/Solarization	40					37.31884058	5.22	0	5.75683465	10.88657941	2.8	0	14.2940642	80.01996097	0.08849763	0	12.55687139	8.4
2	WINTER	Till	41					31.91489362	4.65	0	4.651723538	7.821620813	2.82	0	14.47118463	177.6005652	0.0573387	0	34.71708055	8.3
2	WINTER	Till/Fall Herb.	42					34.41558442	4.8	0	3.289353654	7.877887789	5.09	6.081892645	15.5531664	115.6507148	0.080351924	0	19.83782743	8.35
2	WINTER	Till	43					35.25835866	5.06	0	9.540913039	12.48615833	1.42	0.232962983	4.001622961	14.40305587	-0.148997372	0	40.03771221	45.65
2	WINTER	Control: Sum Herb	44					33.4519573	4.9	0.32448483	2.676999849	9.677770691	2.42	1.108437557	12.74343815	132.8947573	0.036884149	-0.027040403	11.75846325	8.3
2	WINTER	Till/Solarization	45					33.46007605	5.2	0	3.840184829	7.280507937	4.25	3.699418172	8.684044031	85.41283823	-0.048449558	0	25.94275812	8.35
2	WINTER	Till/Thermal	46					36.32075472	5.05	0	3.993227513	7.965177549	3.76	3.739316278	15.88432658	162.8342552	0.007230189	0	22.36021931	8.3
2	WINTER	Till	47					41.27423823	5.07	0	4.673180593	11.38389522	2.16	4.797065328	19.97993666	192.1860381	-0.044651332	0	19.60320614	8.3
2	WINTER	Till/Thermal	48					40.90909091	4.96	0.155020552	5.076923077	9.26407613	2	3.369197573	8.894290379	79.39920878	-0.04940475	-0.012918379	23.10477712	8.25
2	WINTER	Thermal	49					35.91954023	4.87	0.708568658	9.679553993	7.595172216	1.55	2.462581689	11.06160532	67.24809168	-0.606576906	-0.048286047	20.49311525	8.3
2	WINTER	Till	50					40.28436019	5.15	0.145426065	4.468546366	7.372103631	2	4.287807776	6.21368887	11.43278657	0.135395968	-0.012118839	23.642704	8.25
2	WINTER	Agricultural Field	51					37.23404255	4.66	0	3.45925238	13.94396974	6.77	0.800833582	14.46233116	100.1037031	0.160753082	0	17.93254847	8.1
2	WINTER	Agricultural Field	52					36.9047619	4.75	0	4.342318059	4.980059018	3.82	5.444508756	5.866434892	87.44748375	0.087771611	0	27.44759122	8.3
2	WINTER	Agricultural Field	53					38.96713615	4.82	0	1.955723322	8.662358134	5.6	1.727415622	18.05742976	153.499679	0.412547071	0	33.94244106	8.3
2	WINTER	Agricultural Field	54					34.80825959	4.82	0	1.859798842	6.536199095	4.3	2.065496306	6.542850398	42.04803576	0.315444194	0	18.23343666	8.25
2	WINTER	Agricultural Field	55					45.55555556	4.92	0	4.050357805	12.34876093	3.02	1.330800444	20.07574666	175.5661103	0.121478344	0	32.41300576	8.3
3	SPRING	Till/Thermal	1					30.68391867	5.12	0	5.078022727	20.52359011	3.43	12.87838636	14.19634008	125.100926	-0.082456816	0	35.93959919	9.9
3	SPRING	Till/Fall Herb.	2					30.17241379	5.15	0	2.892921575	16.2406094	4.36	14.57848715	20.92607261	177.639936	-0.122691873	0	99.43483066	9.65
3	SPRING	Till	3					33.85826772	5.2	0	4.692118227	23.30418719	3.1	10.18679405	13.65374954	99.47417563	-0.035140455	0	74.62244797	9.7
3	SPRING	Thermal	4					33.75314861	5.09	0	2.973015388	29.95788242	2.66	3.259024011	16.60275061	148.6547807	0.010294762	0	104.3631685	10.15
3	SPRING	Control: Sum Herb	5					31.62939297	5.24	0.137510983	4.662872434	22.15002245	3.06	0	12.96153959	86.67399009	-0.121751316	0.017053112	71.70543416	10.15
3	SPRING	Fall Herbicide	6					33.01886792	4.99	0	2.972819372	23.87893654	1.84	0	16.36540021	131.9002443	0.002020673	0	77.93611655	10.6
3	SPRING	Control: Sum Herb	7					34.53389831	5.14	0	9.243606103	26.44613405	2.82	0	8.515251451	40.10518035	-0.585348838	0	67.89892774	9.95
3	SPRING	Fall Herbicide	8					32.49097473	4.9	0	2.254504681	25.14156591	2.33	0	15.04252839	75.58625416	0.086025275	0	92.67918637	10.8
3	SPRING	Till/Thermal	9					35.80645161	5.28	0	1.70551031	24.66242102	3.9	0	11.91621598	105.3395448	0.128244354	0	52.85179375	10.45
3	SPRING	Till	10					30.79710145	5.08	0	1.750478866	24.32585519	3.83	0	15.35312345	77.86452644	0.425419951	0	105.9235327	10.25
3	SPRING	Till/Thermal	11					29.06403941	5.05	0	2.302268245	23.20326577	5.16	0	16.11404068	86.87259823	-0.129132941	0	89.43946842	9.8
3	SPRING	Till/Solarization	12					29.03225806	5.28	0	1.958397535	21.91995565	3.47	0	7.251150862	98.67651066	-0.006017518	0.011165954	71.43109355	9.65
3	SPRING	Till/Thermal	13					30.62730627	5.2	0	2.0859199	25.45459263	4.25	3.073987871	12.38259907	82.67247776	0.182263036	0.011304435	43.88125971	10.5
3	SPRING	Till/Solarization	14					32.27091633	4.98	0	2.3683271	22.63921569	3.13	0	5.69640647	49.40634313	-0.083512616	0	71.73323882	9.4
3	SPRING	Till/Thermal	15					32.30769231	5.07	0	1.358927675	25.00262743	3.08	0.701918024	15.50848785	87.49160607	0.347575661	0	91.3818019	10
3	SPRING	Till/Solarization	16					31.73803526	5.05	0	2.247076115	22.53886908	2.73	0	13.69043652	147.8586318	0.069636894	0.011125298	79.00372363	9.3
3	SPRING	Thermal	17					29.12371134	5	0.165525648	3.381452514	16.82817299	5.35	0.89346537	14.73774106	131.0832861	-0.119580093	-0.003308613	85.15740734	10.7
3	SPRING	Till	18					32.20338983	5.12	0	1.842705382	17.97230769	5.37	0	16.786783	162.2306832	0.150097574	0	116.1911796	10.1
3	SPRING	Control: Sum Herb	19					28.82882883	5.2	0	1.650949367	17.96754119	2.62	0.538720231	13.24608284	107.0664964	0.097700327	0	110.1085685	10.45
3	SPRING	Till/Solarization	20					36.87150838	5.25	0	10.65481625	25.83866234	3.74	0	14.35152357	112.103458	-0.821504971	0	53.5909999	10.2
3	SPRING	Thermal	21					24.59459459	5.38	0.44079912	1.107649071	29.32890258	1.78	0	11.67179962	115.6234279	0.098638311	-0.004208166	100.1472714	13.75
3	SPRING	Till/Thermal	22					27.45098039	5.18	0.127771029	1.173170361	21.73183573	2.13	0	10.25006006	77.40145219	0.16277973	0.0102133	82.51876589	12.6
3	SPRING	Fall Herbicide	23					27.30769231	5.24	0.512891091	0.978071383	21.18044153	1.96	0	11.62100415	105.0067405	0.155693124	-0.007241287	102.6079817	14.05
3	SPRING	Thermal	24					27.51677852	5.02	0	0.883583021	30.47151361	4.46	0	12.68765845	94.22461573	0.124388606	0.026955673	126.875238	13.5
3	SPRING	Till	25					27.20848057	4.94	0	1.187130646	20.36537758	3.63	0	9.588991947	123.6312016	0.209733942	0.015536652	185.0784313	11.75
3	SPRING	Control: Sum Herb	26					27.31277533	5.08	0.257223796	0.80674736	19.12696104	1.88	11.0112008	15.18197947	115.3148933	0.102750074	0.02493826	167.2095635	14.75
3	SPRING	Till	27					30	4.81	0.378847672	1.148382005	12.92626728	2.86	10.32496425	22.2251668	142.543006	0.127580881	-0.016279638	150.8099665	12.9
3	SPRING	Till/Solarization	28					32.7027027	5.09	0	1.705929865	17.51290878	3.54	0	12.99592369	50.86784265	0.062574964	0	87.43776623	11.1
3	SPRING	Till/Fall Herb.	29					27.72861357	5.17	0.517440217	2.575702414	13.06479055	2.28	12.42054405	19.68985367	138.7834835	0.005844186	-0.026113175	147.2000846	12.6
3	SPRING	Till/Thermal	30					31.93403298	5.09	0	3.841163586	12.31329883	2.06	8.955398026	17.0017087	75.73783926	0.098088463	0.017561593	104.9550675	13.25
3	SPRING	Till/Solarization	31					28.71287129	5.16	0	2.246020599	14.40039063	3.8	6.227740396	4.842519545	43.68439055	0.217983543	0.020527698	169.7372086	11.9
3	SPRING	Till	32					31.87134503	5.28	0	3.567654318	18.19123338	2.7	9.864928486	16.0392462	77.0536245	-0.095646809	0	152.2191152	11.95
3	SPRING	Till/Fall Herb.	33					33.55932203	5.24	0	1.600526378	21.03834941	2.97	7.46288924	13.47007558	80.61170522	0.077744432	0	210.9626249	12.8
3	SPRING	Till/Solarization	34					36.9193154	5.26	0	2.519368865	21.90113298	4.28	11.5278151	14.94576028	110.3577427	0.157716619	0.015273876	157.6341367	14.3
3	SPRING	Till/Solarization	35					34.98542274	5.2	0	1.936266663	13.18006804	3.68	8.035629535	11.86725348	57.56868895	0.121581357	0.020652329	172.7776046	13.2
3	SPRING	Till/Fall Herb.	36					31.69934641	5.2	0	1.790427816	15.82941544	2.92	7.928072206	16.94623946	93.63054265	0.265265308	0.018301168	185.462839	13.05
3	SPRING	Fall Herbicide	37					31.07569721	5.38	0.717328123	2.042561436	11.76617792	3.14	9.418158341	16.28909808	109.778522	-0.025455995	-0.036808195	134.033679	14
3	SPRING	Till/Thermal	38					34.35897436	5.32	0	2.960175305	15.62127976	3.38	3.950411415	23.31416849	183.2657513	0.027072992	0.014970937	162.5220498	13.5
3	SPRING	Fall Herbicide	39					33.22033898	5.22	0	1.441198908	16.82398477	3.05	1.169841542	16.85023602	129.7082917	0.173346382	0.021736762	141.6888144	14.85
3	SPRING	Till/Solarization	40					35.11904762	5.22	0	2.338809473	15.09874342	4.2	1.846916421	11.71090827	40.89513981	0.05472309	0.014683758	175.7712256	11.9
3	SPRING	Till	41					27.81954887	5.18	0	1.361530172	16.96329942	2.53	0	11.12714076	82.46942946	0.151832116	0	119.0983694	9.9
3	SPRING	Till/Fall Herb.	42					26.47058824	5.2	0	1.687890411	17.91375	2.77	5.58705	10.65911602	56.66519012	0.261858538	0.011441025	129.6118862	9.95
3	SPRING	Till	43					29.08163265	5.27	0	2.847486	19.31873966	3.25	0	12.70539559	84.18726541	0.300757315	0.01080023	91.69778182	10
3	SPRING	Control: Sum Herb	44					27.80373832	5.12	0.983854829	1.354247235	17.49492498	4.89	2.16123298	10.98647273	52.64835287	-0.002648467	-0.069849374	87.55134696	10.35
3	SPRING	Till/Solarization	45					31.06060606	5.02	0	1.391515461	16.61538462	3.77	4.919058085	10.80687129	79.23035338	0.306144164	0	154.1656513	10.05
3	SPRING	Till/Thermal	46					30.76923077	5.04	0.268544601	0.805633803	14.9468599	4.21	0.933679596	13.98658824	119.3883055	0.270606566	-0.022378717	86.14650089	10.2
3	SPRING	Till	47					33.68421053	5.23	0	1.693121693	16.84249084	3.7	5.060925891	17.64682734	69.12380506	-0.039363474	0	120.1990098	10.1
3	SPRING	Till/Thermal	48					33.2	5.28	0	1.821015503	15.99395549	2.9	3.345977366	18.29251251	97.11879274	0.035211549	0.012259858	137.3261713	10.45
3	SPRING	Thermal	49					31.95876289	5.13	0	2.236681686	12.6589899	2.47	6.335988959	18.61489398	124.2611581	0.279548879	0.033281359	165.4004825	10.45
3	SPRING	Till	50					37.27087576	4.92	0	3.590199716	19.83838384	2.69	4.626840244	24.31001077	156.4533952	-0.033280307	0.030812794	86.61088943	10.25
3	SPRING	Agricultural Field	51					31.57894737	5.08	0	0.739120879	42.95764148	6.91	15.93764388	17.17527333	118.2646568	0.006318598	0	249.38398	11.05
3	SPRING	Agricultural Field	52					29.98859749	5.12	0	2.52339848	13.03442163	6.32	3.370469149	14.4893357	151.4469256	-0.174642611	0	152.1038368	10.9
3	SPRING	Agricultural Field	53					30.71895425	5.08	0	1.459478636	19.97791595	6.53	0	19.21964736	161.5011737	0.025271707	0.021571982	335.6949826	11.55
3	SPRING	Agricultural Field	54					32.69961977	5.3	0	1.213394201	16.94353165	5.36	0.273052132	14.15182529	148.5633673	-0.035764948	0.014399425	249.8127887	10.9
3	SPRING	Agricultural Field	55					36.2369338	5.18	0	0.515235981	18.03551913	7.38	3.52407586	14.67096322	135.1527536	0.128702614	0	421.9105273	10.75
4	SUMMER	Till/Thermal	1		12.48119743	187.4485764	2339.58269	12.0527307	4.94	2.846165685	5.255279711	6.223241239	0.78	6.812167143	11.00691891	120.9476041	0.015977696	0.144135889	98.49275621	16.95
4	SUMMER	Till/Fall Herb.	2		12.78465228	155.5145927	1988.199992	12.64916468	5.11	0.763205829	0.610564663	8.875280414	1.76	0.970074777	16.54280041	139.2395552	0.170479396	0.040013597	90.84115935	16.85
4	SUMMER	Till	3		12.58823529	192.0165909	2417.150026	12.75797373	5.12	1.664944875	4.646610862	8.848387097	1.03	0.172443223	14.4930958	213.8451224	0.200923488	0.149170653	85.45631295	16.95
4	SUMMER	Thermal	4		12.47677543	207.4077098	2587.779418	11.66666667	5.01	0.221975583	4.839067703	11.82148041	1.13	0	11.93679759	295.455276	0.27800083	0.261607822	79.43635371	17.95
4	SUMMER	Control: Sum Herb	5		12.92764378	196.173492	2536.061024	12.91946309	4.95	1.453574789	4.406506251	10.88294057	1.31	0	14.81245627	255.5586229	0.157994996	0.155907201	89.45471388	17.45
4	SUMMER	Fall Herbicide	6		13.18574812	238.0512606	3138.883963	13.94148021	5.01	1.482681818	1.8675	16.82197674	1.66	0	19.88420252	255.9715269	0.408446542	0.043922936	113.1386725	17.4
4	SUMMER	Control: Sum Herb	7		12.49155442	213.7292086	2669.810039	16.04426003	4.9	3.327245016	2.096913258	21.37410174	0.95	0	23.69334619	240.7664275	0.117226168	-0.039830501	127.4130691	16.8
4	SUMMER	Fall Herbicide	8		12.70466667	204.6031705	2599.41508	12.26158038	4.87	0.921805331	1.961515995	8.836276083	2.49	0.222063483	14.32187036	109.4778305	0.364280878	0.043775905	94.4881422	17.25
4	SUMMER	Till/Thermal	9		12.61685863	191.1865425	2412.173578	11.79039301	4.91	0.607700425	2.260219125	6.952300202	2.21	2.289938428	15.10368618	191.4417493	0.433945779	0.024187346	109.8821473	17.65
4	SUMMER	Till	10		12.49833749	189.1111496	2363.57497	14.4772118	4.98	1.000734277	1.559038662	5.474658887	2.39	5.98289152	19.76853236	234.5265574	0.357901371	0.175280375	116.60325	17.1
4	SUMMER	Till/Thermal	11		12.08882807	207.5730411	2509.314805	10.14198783	4.93	0.676172243	3.454817556	11.97467407	1.28	0.272718114	11.23388513	124.4028091	0.392278966	0.183855879	106.1261228	16.5
4	SUMMER	Till/Solarization	12		11.92514809	176.1044091	2100.071158	9.090909091	5.15	0	1.870358306	10.09836066	1.91	0	6.549008176	111.8865853	0.295014569	0.055068959	103.1675697	17.3
4	SUMMER	Till/Thermal	13		12.48880767	217.8208723	2720.322981	10.51587302	5.04	1.481580121	3.950880323	6.443437348	1.15	6.547693473	7.46680043	155.5213875	0.08886539	0.077638115	78.66567561	18.3
4	SUMMER	Till/Solarization	14		12.49305556	198.7210634	2482.633286	10.87719298	5.15	0	2.079087541	8.74608878	2.97	0.418191821	9.023406074	170.0946142	0.084620183	0.022774846	92.37500604	17.5
4	SUMMER	Till/Thermal	15		12.46937086	197.632441	2464.352201	13.79310345	5.05	0.861714286	0.845142857	4.611	2.34	2.909195122	21.98060577	215.9780577	0.191383967	0.059423629	132.8377919	17.6
4	SUMMER	Till/Solarization	16		12.22688719	200.2949785	2448.984108	12.08226221	5.04	0.103402446	1.426953748	3.107898855	1.46	3.20196099	8.329003452	92.67666842	0.090787471	0.02250207	97.77917875	17
4	SUMMER	Thermal	17		12.01288551	263.782805	3168.792636	12.86407767	5	0.930223706	2.223983114	3.250556325	1.29	5.503638933	14.81812409	203.1109977	0.185005708	0.092289925	110.9006766	17.7
4	SUMMER	Till	18		11.79651639	232.9143324	2747.57774	13.17747078	5.02	0.995946432	2.03254374	3.981134586	2.11	1.583756221	17.25231603	185.714607	0.087252739	0.077658271	124.4881007	17.3
4	SUMMER	Control: Sum Herb	19		12.26321974	261.3460881	3204.944507	11.71303075	4.88	0.189950867	3.50353821	10.68465161	1.27	0	13.21074576	181.0468736	0.171437158	0.166110003	105.5842346	17.4
4	SUMMER	Till/Solarization	20		12.08737295	228.7034265	2764.423611	11.20162933	5.04	0	5.369496132	5.030534832	0.74	5.300856469	15.93833462	136.2421518	0.385386748	0.114285702	107.9085214	17.3
4	SUMMER	Thermal	21		11.88408304	163.0955682	1938.241276	10.32258065	4.94	0.807125728	1.178828366	6.592830998	2.13	5.641495826	10.30553524	195.6621687	0.061519079	0.020094306	139.1013038	18.05
4	SUMMER	Till/Thermal	22		11.89568751	187.999002	2236.37738	13.86138614	5.03	0.525699414	0.854261548	7.99222643	1.5	2.422561368	26.06379048	202.7087736	0.118504499	0.054232397	83.26184433	17.35
4	SUMMER	Fall Herbicide	23		12.03824289	160.3532178	1930.370985	12.73062731	4.96	0.295592572	0.602133017	3.801402732	2.79	4.951827243	21.86345417	190.2075532	0.1068352	0.003150831	68.49353941	18.15
4	SUMMER	Thermal	24		11.82132353	181.8418253	2149.611048	11.77644711	5	1.063333677	0.841805828	7.754690432	2.54	3.210813661	14.1756043	235.1070822	0.085953779	-0.008962642	52.652937	18.1
4	SUMMER	Till	25		12.53443823	203.2781739	2547.977714	12.92639138	4.94	1.15207649	0.945572214	4.06273762	1.18	2.707622079	18.69402962	167.759109	0.197875014	0.080210619	63.71929463	17.75
4	SUMMER	Control: Sum Herb	26		12.63972758	273.5419291	3457.495466	13.23283082	4.9	1.275490865	1.570645776	4.349093028	3.48	9.43780369	12.94091286	209.769956	0.128412279	0.006434696	92.34176773	18.3
4	SUMMER	Till	27		12.66543286	198.0967025	2508.980485	15.50561798	5.03	0.707859211	1.393246701	4.152316985	1.22	5.172706396	24.05351998	244.2442087	0.260635138	0.059436484	76.04276518	17.6
4	SUMMER	Till/Solarization	28		12.66303893	213.2329985	2700.17776	13.64605544	4.92	0.039703704	1.707259259	7.811646328	3.96	0.613503372	10.73620171	170.5067446	0.272795547	0.097071438	88.52670186	18
4	SUMMER	Till/Fall Herb.	29		12.7082206	232.9935673	2960.933652	14.69194313	5.05	0.615976645	0.851167728	1.550358423	2.31	6.282217335	20.86694143	228.4627691	0.53460249	0.084252024	71.80075218	17.2
4	SUMMER	Till/Thermal	30		12.58143939	206.9240268	2603.402102	12.41098678	5.09	0.453165371	2.624143661	1.4519391	1.79	3.901837836	14.80286092	200.1218912	0.118376606	0.129797687	50.75819525	17.8
4	SUMMER	Till/Solarization	31		13.19287262	196.6083939	2593.829497	9.052631579	5.18	0	2.36969189	2.140925481	1.86	7.78981379	9.057497922	202.6665268	0.0684777	0.059618085	55.69624738	17.9
4	SUMMER	Till	32		12.76538281	225.4814305	2878.356776	12.1399177	5	0.966571789	0.588348045	7.174328342	2.52	5.21911428	16.16206089	143.039268	0.265973495	0.086173344	118.7533419	16.7
4	SUMMER	Till/Fall Herb.	33		12.65800303	210.3166949	2662.189362	11.50627615	5.05	0.899024333	1.189334274	11.824404	2.72	0.730684241	13.49813485	219.7954722	0.218550307	0.10613866	78.83347965	17.7
4	SUMMER	Till/Solarization	34		12.475678	203.1267089	2534.143414	13.17365269	5.15	0.66162876	1.690829054	3.281448661	2.64	10.04856562	14.49802486	192.1035831	0.318937705	0.079879961	57.18383106	18.1
4	SUMMER	Till/Solarization	35		12.50258532	204.1483125	2552.381694	12.26611227	5.1	0.136051642	1.043062592	7.997057025	4.01	0	12.78009378	170.7880651	0.182852585	0.038633867	63.61061632	16.7
4	SUMMER	Till/Fall Herb.	36		12.25567666	189.3669306	2320.819871	10.40892193	5.06	0.768850836	2.28631959	3.182045345	3.16	9.023951175	11.96266656	168.8449576	0.071269519	0.000929635	52.73660132	17.4
4	SUMMER	Fall Herbicide	37		12.5740374	220.337942	2770.537524	14.40217391	4.82	1.260387562	1.293555656	5.94198139	1.42	0.038970991	18.2443152	175.4942144	0.16053616	0.084469951	92.69875135	18.4
4	SUMMER	Till/Thermal	38		13.14251611	213.2533518	2802.685612	14.38848921	5.09	1.307690423	1.50180072	0.871858791	1.07	3.301684783	18.12587326	253.9657562	0.24586625	0.155590104	75.61343704	17.4
4	SUMMER	Fall Herbicide	39		13.95870887	210.3559654	2936.297679	17.00879765	5.07	1.143678505	1.204946996	5.251032174	3.14	8.232898501	22.50853826	308.8179251	0.198862038	0.051332928	77.52416161	17.6
4	SUMMER	Till/Solarization	40			163.9713269	2414.359028	16.61129568	5.04	0.276739197	2.320351729	0.7231376	1.89	5.553126907	17.00875712	209.6020396	0.467239508	0.105637935	67.23528323	17.2
4	SUMMER	Till	41		12.21416149	160.8599484	1964.769387	11.85270426	4.95	1.295096929	0.381501421	3.085979248	2.25	5.173720262	9.865235545	240.4154973	0.136807049	0.034947363	69.77945242	17.25
4	SUMMER	Till/Fall Herb.	42		12.49784483	159.4370054	1992.618954	10.55276382	4.95	0.802027357	1.010346151	3.314705303	3.49	3.436906813	14.51158177	113.7796933	0.180569594	0.035443266	52.05762769	17.4
4	SUMMER	Till	43		12.22967679	152.3945661	1863.736288	12.03501094	5	0.532562413	0.829568374	1.156416195	1.77	4.597704198	19.72573231	180.6551962	0.091854819	0.064913566	69.71044992	17.65
4	SUMMER	Control: Sum Herb	44		12.06204653	164.1442917	1979.916085	11.79941003	4.87	1.227394066	0.759320058	4.718618903	1.35	2.165525851	15.20083039	180.5316558	0.153634585	0.043791958	66.96364735	18.05
4	SUMMER	Till/Solarization	45		12.95062268	188.2305432	2437.702741	10.56179775	4.92	0.077780205	1.944505134	1.772723722	2.52	3.982900992	9.108728245	150.7791623	0.095951514	0.043146059	48.94144201	18.2
4	SUMMER	Till/Thermal	46		12.58065308	178.4979386	2245.620641	11.34259259	5.04	0.934122752	2.182797043	1.266845876	1.39	4.654825142	14.65945549	156.953369	0.341448783	0.123031461	48.81811032	17.5
4	SUMMER	Till	47		12.85714286	166.7507491	2143.938202	14.31411531	4.96	0.997481508	1.027405953	7.242399735	0.67	0	21.7241347	208.7053659	0.201696002	0.087866937	61.03828847	17.25
4	SUMMER	Till/Thermal	48		12.88376461	199.6566134	2572.32881	15.85127202	5.05	0.779510955	0.802437748	0.432135307	1.78	0.964338812	22.56515931	235.3636868	0.2430307	0.07537915	67.93866044	17
4	SUMMER	Thermal	49		12.72508257	194.1140594	2470.117435	17.04545455	4.9	0.98630137	1.589041096	1.061346039	1.22	4.986142545	24.41818186	360.4136655	0.130056513	0.01288852	68.10830966	17.9
4	SUMMER	Till	50		12.83880021	202.7792951	2603.442857	15.47619048	5.1	1.708920188	1.654147105	6.163562017	0.86	2.020696475	22.94573029	319.9754467	0.165038046	0.069308185	49.46744232	17.3
4	SUMMER	Agricultural Field	51		12.69995409	165.2066924	2098.117409	13.77410468	4.79	2.225844859	1.836862263	0.865646544	2.22	3.281913969	17.51713198	233.6052105	0.317336323	0.263506281	63.38996144	16.6
4	SUMMER	Agricultural Field	52		12.6280378	193.0424964	2437.747942	15.56291391	4.71	5.790361859	3.117887155	2.284033613	3.08	1.917705517	24.59300289	169.1319682	0.400650037	0.331118731	95.82673976	16.75
4	SUMMER	Agricultural Field	53		12.54883011	140.5995101	1764.359366	14.16666667	4.78	3.386936788	2.629474887	13.7716336	4.01	0	19.4762095	220.3932203	0.14997969	0.199051842	70.13251282	16.85
4	SUMMER	Agricultural Field	54		12.79382033	178.510581	2283.8323	19.07407407	4.85	4.165028941	2.87844932	0.656464531	1.81	5.563215103	26.17728301	213.0293907	0.070112704	0.151836151	58.05314189	17.3
4	SUMMER	Agricultural Field	55		12.68379217	183.3862313	2326.032844	16.54676259	4.91	2.839226883	2.392735559	0.807394431	2.64	4.714557222	20.42839518	228.7325979	0.639948917	0.577376304	94.84780377	16.85
